# Supplementary material for: Mapping the global research output of Traditional Chinese Medicine in the treatment of metabolic dysfunction-associated steatotic liver disease: a comprehensive bibliometric analysis based on multiple databases (2000–2025)
Source: Front Med (Lausanne). 2026 Mar 25;13:1754639. doi: 10.3389/fmed.2026.1754639 (PMC13057568; doi:10.3389/fmed.2026.1754639)
Supplement: Supplementary file 3 [file Table_2.xlsx]

## Sheet: WoSCC
References	Title
Byrne CD, 2015, J HEPATOL, V62,PS47, DOI 10.1016/j.jhep.2014.12.012	NAFLD: a multisystem disease
Younossi ZM, 2016, HEPATOLOGY, V64,P73, DOI 10.1002/hep.28431	Global epidemiology of nonalcoholic fatty liver disease-Meta-analytic assessment of prevalence, incidence, and outcomes
Buzzetti E, 2016, METABOLISM, V65,P1038, DOI 10.1016/j.meta bol.2015.12.012	The multiple-hit pathogenesis of non-alcoholic fatty liver disease (NAFLD)
Die hl AM, 2017, NEW ENGL J MED, V377, P2063, DOI 10.1056/NEJMra1503519	Cause, Pathogenesis, and Treatment of Nonalcoholic Steatohepatitis
Younossi Z, 2018, NAT REV GASTROHEPAT, V15, P11, DOI 10.1038/nrgastro.2017.109	Global burden of NAFLD and NASH: trends, predictions, risk factors and prevention
Chalasani N, 2018, HEPATOLOGY, V67,P328, DOI 10.1002/hep.29367	The diagnosis and management of nonalcoholic fatty liver disease: Practice guidance from the American Association for the Study of Liver Diseases
Zhang YP, 2018, BIOMED,V102, P1025, DOI 10.1016/j.biopha.2018.03.158	Effects of shenling baizhu powder herbal formula on intestinal microbiota in high-fat diet-induced NAFLD rats
Sumida Y, 2018, J GASTROENTEROL,V53, P362, DOI 10.1007/s00535-017-1415-1	Current and future pharmacological therapies for NAFLD/NASH
Peng JH, 2018, FRONT PHARMACOL,V9, P0, DOI 10.3389/fphar.2018.01399	Geniposide and Chlorogenic Acid Combination Ameliorates Non-alcoholic Steatohepatitis Involving the Protection on the Gut Barrier Function in Mouse Induced by High-Fat Diet
Estes C, 2018, HEPATOLOGY, V67,P123, DOI 10.1002/hep.29466	Modeling the epidemic of nonalcoholic fatty liver disease demonstrates an exponential increase in burden of disease
Friedman SL, 2018, NAT MED, V24,P908, DOI 10.1038/s41591-018-0104-9	Mechanisms of NAFLD development and therapeutic strategies
Zhou F, 2019, HEPATOLOGY, V70,P1119, DOI 10.1002/hep.30702	Unexpected Rapid Increase in the Burden of NAFLD in China From 2008 to 2018: A Systematic Review and Meta-Analysis
Yang JM, 2019, WORLD JGASTROENTERO, V25, P5105, DOI 10.3748/wjg.v25.i34.5105	Regulatory effect of a Chinese herbal medicine formula on non-alcoholic fatty liver disease
Chen Z, 2020, FREE RADICAL BIO MED,V152, P116, DOI 10.1016/j.freeradbiomed.2020.02.025	Role of oxidative stress in the pathogenesis of nonalcoholic fatty liver disease
Yan TT, 2020, ACTA PHARM SIN B, V10,P3, DOI 10.1016/j.apsb.2019.11.017	Herbal drug discovery for the treatment of nonalcoholic fatty liver disease
Xu Y, 2020, FRONT PHARMACOL, V11,P0, DOI 10.3389/fphar.2020.00601	Herbal Medicine in the Treatment of Non-Alcoholic Fatty Liver Diseases-Efficacy, Action Mechanism, and Clinical Application
Zhou JH, 2020, HEPATOLOGY, V71,P1851, DOI 10.1002/hep.31150	Epidemiological Features of NAFLD From 1999 to 2018 in China
Sheka AC, 2020, JAMA-J AM MED ASSOC, V323, P1175, DOI 10.1001/jama.2020.2298	Nonalcoholic Steatohepatitis: A Review
Dai XM, 2021, CHIN MED-UK, V16, P0,DOI 10.1186/s13020-021-00469-4	Traditional Chinese Medicine in nonalcoholic fatty liver disease: molecular insights and therapeutic perspectives
Li JD, 2021, FOOD FUNCT, V12, P3898,DOI 10.1039/d0fo02736g	Hesperetin ameliorates hepatic oxidative stress and inflammation via the PI3K/AKT-Nrf2-ARE pathway in oleic acid-induced HepG2 cells and a rat model of high-fat diet-induced NAFLD
Powell EE, 2021, LANCET, V397,P2212, DOI 10.1016/S0140-6736(20)32511-3	Non-alcoholic fatty liver disease
Chen MT, 2021, PHARMACOL RES,V172, P0, DOI 10.1016/j.phrs.2021.105849,	Traditional Chinese medicine in the treatment of nonalcoholic steatohepatitis
Ferguson D, 2021, NAT REV ENDOCRINOL, V17, P484, DOI 10.1038/s41574-021-00507-z	Emerging therapeutic approaches for the treatment of NAFLD and type 2 diabetes mellitus
Han RT, 2021, PHYTOMEDICINE, V85,P0, DOI 10.1016/j.phymed.2021.153544	Si Miao Formula attenuates non-alcoholic fatty liver disease by modulating hepatic lipid metabolism and gut microbiota
Riazi K, 2022, LANCET GASTROENTEROL, V7, P851, DOI 10.1016/S2468-1253(22)00165-0	The prevalence and incidence of NAFLD worldwide: a systematic review and meta-analysis

## Sheet: Scopus
References	Title
Fan JG, 2009, J HEPATOL, V50, P204-210，DOI 10.1016/j.jhep.2008.10.010	Epidemiology of non-alcoholic fatty liver disease in China
Williams CD, 2011, GASTROENTEROLOGY,V140, P124-131，DOI 10.1053/j.gastro.2010.09.038	Prevalence of nonalcoholic fatty liver disease and nonalcoholic steatohepatitis among a largely middle-aged population utilizing ultrasound and liver biopsy: a prospective study
Cohen JC, 2011, SCIENCE,V332, P1519-1523,DOI 10.1126/science.1204265	Human fatty liver disease: old questions and new insights
Pan J, 2013, RANDOMIZED, Vplacebo_x0002_controlled study, P2013,DOI 10.1155/2013/965723	The efficacy and safety of traditional chinese medicine (jiang zhi granule) for nonalcoholic Fatty liver: a multicenter, randomized, placebo-controlled study
Faghihzadeh F, 2014,NUTR RES, V34, P837-843 DOI 10.1016/j.nutres.2014.09.005	Resveratrol supplementation improves inflammatory biomarkers in patients with nonalcoholic fatty liver disease
Neuschwander-Tetri BA,2015, LANCET, V385, P956-965 DOI 10.1016/S0140-6736(14)61933-4	Farnesoid X nuclear receptor ligand obeticholic acid for non-cirrhotic, non-alcoholic steatohepatitis (FLINT): a multicentre, randomised, placebo-controlled trial
Rinella ME, 2015,JAMA, V313, P2263-2273 DOI 10.1001/jama.2015.5370	Nonalcoholic fatty liver disease: a systematic review
Byrne CD, 2015, J HEPATOL, V62, P0 DOI 10.1016/j.jhep.2014.12.012	NAFLD: a multisystem disease
Younossi ZM, 2016,HEPATOLOGY, V64, P73-84 DOI 10.1002/hep.28431	Global epidemiology of nonalcoholic fatty liver disease-Meta-analytic assessment of prevalence, incidence, and outcomes
Buzzetti E, 2016, METABOLISM, V65, P1038-1048 DOI 10.1016/j.metabol.2015.12.012	The multiple-hit pathogenesis of non-alcoholic fatty liver disease (NAFLD)
Rotman Y, 2017, GUT, V66,P180-190 DOI 10.1136/gutjnl-2016-312431	Current and upcoming pharmacotherapy for non-alcoholic fatty liver disease
Zhu M, 2017,ONCOTARGET,V8, P82621-82631 DOI 10.18632/oncotarget.19734	Lingguizhugan decoction improves non-alcoholic fatty liver disease by altering insulin resistance and lipid metabolism related genes: a whole trancriptome study by RNA-Seq
Chalasani N, 2018, HEPATOLOGY,V67, P328-357 DOI 10.1002/hep.29367	The diagnosis and management of nonalcoholic fatty liver disease: Practice guidance from the American Association for the Study of Liver Diseases
Younossi Z, 2018, NAT REV GASTROENTEROL HEPATOL, V15, P11-20 DOI 10.1038/nrgastro.2017.109	Global burden of NAFLD and NASH: trends, predictions, risk factors and prevention
Friedman SL, 2018, NATURE MEDICINE, V24, P908-922 DOI 10.1038/s41591-018-0104-9	Mechanisms of NAFLD development and therapeutic strategies
Estes C, 2018, FRANCE,VGermany, P896-904 DOI 10.1016/j.jhep.2018.05.036	Modeling NAFLD disease burden in China, France, Germany, Italy, Japan, Spain, United Kingdom, and United States for the period 2016-2030
Zhou F, 2019, HEPATOLOGY, V70, P1119-1133 DOI 10.1002/hep.30702	Unexpected Rapid Increase in the Burden of NAFLD in China From 2008 to 2018: A Systematic Review and Meta-Analysis
Younossi Z, 2019, HEPATOLOGY, V69, P2672-2682 DOI 10.1002/hep.30251	Global Perspectives on Nonalcoholic Fatty Liver Disease and Nonalcoholic Steatohepatitis
Cotter TG, 2020,GASTROENTEROLOGY,V158, P1851-1864 DOI 10.1053/j.gastro.2020.01.052	Nonalcoholic Fatty Liver Disease 2020: The State of the Disease
Yan T, 2020, ACTAPHARM. SIN. B, V10, P3-18 DOI 10.1016/j.apsb.2019.11.017	Herbal drug discovery for the treatment of nonalcoholic fatty liver disease
Zhou J, 2020,HEPATOLOGY, V71, P1851-1864 DOI 10.1002/hep.31150	Epidemiological Features of NAFLD From 1999 to 2018 in China
Sheka AC, 2020, JAMA, V323,P1175-1183 DOI 10.1001/jama.2020.2298	Nonalcoholic Steatohepatitis: A Review
Eslam M, 2020, GASTROENTEROLOGY,V158, P0 DOI 10.1053/j.gastro.2019.11.312	MAFLD: A Consensus-Driven Proposed Nomenclature for Metabolic Associated Fatty Liver Disease
Han R, 2021, PHYTOMEDICINE, V0, P85 DOI 10.1016/j.phymed.2021.153544	Si Miao Formula attenuates non-alcoholic fatty liver disease by modulating hepatic lipid metabolism and gut microbiota
Leng J, 2020, PHYTOMEDICINE, V0, P66 DOI 10.1016/j.phymed.2019.153135	Amelioration of non-alcoholic steatohepatitis by Qushi Huayu decoction is associated with inhibition of the intestinal mitogen-activated protein kinase pathway
