# Supplementary material for: Mapping the global research output of Traditional Chinese Medicine in the treatment of metabolic dysfunction-associated steatotic liver disease: a comprehensive bibliometric analysis based on multiple databases (2000–2025)
Source: Front Med (Lausanne). 2026 Mar 25;13:1754639. doi: 10.3389/fmed.2026.1754639 (PMC13057568; doi:10.3389/fmed.2026.1754639)
Supplement: Supplementary file 4 [file Table_3.xlsx]

## Sheet: WoSCC
label	cluster	occurrences
accumulation	1	16
acid	1	81
adiponectin	1	24
adipose-tissue	1	27
association	1	34
atherosclerosis	1	15
bile acid	1	15
cholesterol	1	30
curcumin	1	10
diabetes	1	12
double-blind	1	13
dyslipidemia	1	11
expression	1	75
glucose	1	28
gut microbiota	1	113
gut-liver axis	1	11
hyperlipidemia	1	16
insulin	1	10
insulin sensitivity	1	10
insulin-resistance	1	196
leptin	1	12
lipid profile	1	10
lipidomics	1	11
metabolic syndrome	1	43
metabolism	1	88
metabolomics	1	20
microbiota	1	22
necrosis-factor-alpha	1	10
obesity	1	156
plasma	1	13
polysaccharide	1	13
protein	1	15
randomized controlled trial	1	10
resistance	1	11
resveratrol	1	10
shenling baizhu powder	1	10
therapy	1	10
weight-loss	1	10
activation	2	75
antioxidant	2	21
apoptosis	2	37
autophagy	2	36
cancer	2	11
emodin	2	11
endoplasmic reticulum stress	2	29
epidemiology	2	34
farnesoid x receptor	2	10
fibrosis	2	83
flavonoids	2	10
hepatic inflammation	2	12
hepatocellular-carcinoma	2	13
identification	2	10
inflammation	2	180
inhibition	2	32
injury	2	38
mitochondrial dysfunction	2	10
modulation	2	13
molecular docking	2	27
network pharmacology	2	88
nf-kappa-b	2	26
oxidative stress	2	151
pathogenesis	2	87
pharmacology	2	11
ppar gamma	2	17
prevalence	2	39
pyroptosis	2	11
quercetin	2	17
signaling pathway	2	11
steatosis	2	73
stress	2	30
activated protein-kinase	3	30
ampk	3	30
berberine	3	17
gene expression	3	24
lipid accumulation	3	27
lipid metabolism	3	97
lipogenesis	3	21
mechanism	3	69
ppar alpha	3	26
sirt1	3	13
srebp-1c	3	10
vitamin-e	3	21

## Sheet: Scopus
label	cluster	occurrences
adverse event	1	118
ampk signaling	1	51
animal experiment	1	575
body weight gain	1	68
chemistry	1	162
controlled study	1	694
disease model	1	138
disease models, animal	1	141
drug megadose	1	96
fatty acid	1	133
fatty acid oxidation	1	64
fatty acid synthase	1	83
gene expression	1	203
genetics	1	123
gut microbiota	1	174
high performance liquid chromatography	1	74
histopathology	1	228
hydroxymethylglutaryl coenzyme a reductase kinase	1	73
immunohistochemistry	1	118
lipid diet	1	383
lipid metabolism	1	343
lipid storage	1	270
lipogenesis	1	93
liquid chromatography-mass spectrometry	1	78
liver histology	1	51
liver protection	1	164
liver protective agent	1	147
low drug dose	1	88
messenger rna	1	134
metabolomics	1	77
pathology	1	198
peroxisome proliferator activated receptor alpha	1	92
protein expression	1	303
protein phosphorylation	1	54
rna sequencing	1	62
sterol regulatory element binding protein 1	1	110
ultra performance liquid chromatography	1	79
alanine aminotransferase	2	444
alkaline phosphatase	2	50
aspartate aminotransferase	2	407
biochemical analysis	2	69
cholesterol	2	255
cholesterol blood level	2	263
double blind procedure	2	62
gamma glutamyltransferase	2	58
glucose	2	154
glucose blood level	2	154
glucose metabolism	2	51
glucose tolerance test	2	52
high density lipoprotein cholesterol	2	219
hyperlipidemia	2	50
insulin	2	104
insulin blood level	2	51
insulin resistance	2	173
liver function	2	127
low density lipoprotein cholesterol	2	248
major clinical study	2	67
non insulin dependent diabetes mellitus	2	50
obesity	2	130
priority journal	2	94
protein blood level	2	63
randomized controlled trial	2	97
treatment duration	2	57
treatment outcome	2	63
triacylglycerol	2	430
triacylglycerol blood level	2	179
antiinflammatory activity	3	126
apoptosis	3	87
bioinformatics	3	51
drug mechanism	3	206
gene ontology	3	57
herbaceous agent	3	323
immunoglobulin enhancer binding protein	3	104
inflammation	3	224
interleukin 1beta	3	148
interleukin 6	3	171
liver injury	3	170
molecular docking	3	110
molecular docking simulation	3	58
network pharmacology	3	106
nf-kappa b	3	55
peroxisome proliferator activated receptor gamma	3	75
protein kinase b	3	68
protein protein interaction	3	76
quercetin	3	67
signal transduction	3	245
systems pharmacology	3	92
therapy effect	3	61
toll like receptor 4	3	58
tumor necrosis factor	3	214
antioxidant	4	75
enzyme activity	4	69
lipid peroxidation	4	124
oxidative stress	4	192
reactive oxygen metabolite	4	58
superoxide dismutase	4	97
